# Supplementary material for: Metabolites Involved in Purine Degradation, Insulin Resistance, and Fatty Acid Oxidation are Associated with Prediction of Gestational Diabetes in Plasma
Source: Metabolomics. Author manuscript; Available in PMC 2022 Nov 27. (PMC8741304; doi:10.1007/s11306-021-01857-5)
Supplement: 1760541_OR_Table 1 [file NIHMS1760541-supplement-1760541_OR_Table_1.xlsx]

## Sheet: Sheet1
Online Resource Table 1. Data summary for all metabolites detected.
			Non-GDM (n=34)		GDM (n=34)
Metabolite	Assay*	Pubchem CID	Mean**	SD	Mean	SD	Fold-Change (GDM/No_GDM)	p-value	FDR (q-value)***
hypoxanthine	Primary	790	173212	91556.5	243337	123891	1.40485	8.01021e-05	0.00336429
alpha_hydroxybutyrate	Primary	164533	1.57374e+06	559803	2.01739e+06	834561	1.28191	0.000761911	0.0149086
xanthine	Primary	1188	64433.9	25364.3	84059.8	31434.3	1.30459	0.0010649	0.0149086
C14_0_SM	Lipidomics	11433862	2.32746e+08	2.3386e+07	2.11523e+08	2.67478e+07	0.908815	0.00543521	0.0869633
Hypoxanthine	Primary	790	46254.7	32551.3	65929.9	47563.7	1.42537	0.0094907	0.0996524
C15_0_SM	Lipidomics	52931139	6.11208e+07	1.26914e+07	5.28167e+07	1.4304e+07	0.864136	0.0109642	0.0877138
uridine	Primary	6029	519150	172359	610841	211833	1.17662	0.0132973	0.111698
beta_hydroxybutyrate	Primary	3541112	487781	359072	749601	726367	1.53676	0.0212708	0.148896
C16_1_SM	Lipidomics	52931145	2.73095e+08	3.09631e+07	2.52693e+08	4.00316e+07	0.925293	0.0235781	0.12575
kynurenine	Primary	161166	77915.8	104996	110934	117922	1.42377	0.0318512	0.191107
Nicotinamide	Aminomics	936	38018.5	15224.6	81531	225037	2.14451	0.0430397	0.848414
C22_0_SM	Lipidomics	44260125	1.28591e+09	1.17869e+08	1.18747e+09	1.85106e+08	0.923452	0.0431388	0.172555
Palmitoyl_carnitine	Aminomics	11953816	424578	169460	513203	194186	1.20874	0.0464528	0.848414
Malonyl_carnitine	Aminomics	71464475	50728.8	46707.6	68094	52181.2	1.34231	0.0481936	0.848414
citrate	Primary	31348	873153	712362	1.08967e+06	714223	1.24797	0.0522724	0.27443
SUM_fructose_glucose_galactose	Primary	2723872/5793/6036	2.21642e+07	4.53287e+06	2.39568e+07	5.36149e+06	1.08088	0.0765992	0.357463
IMP	Aminomics	8582	20599.6	15495	26860.6	20267.9	1.30394	0.07734	0.848414
taurine	Aminomics	1123	307167	137963	446055	629389	1.45216	0.0875828	0.848414
C24_0_SM	Lipidomics	44260127	3.42565e+08	7.49073e+07	3.02802e+08	1.03522e+08	0.883926	0.104676	0.305732
betaine	Aminomics	247	1.82388e+07	9.91911e+06	1.61461e+07	1.01597e+07	0.885262	0.106024	0.848414
C18_0_SM	Lipidomics	6453725	3.49842e+08	5.15097e+07	3.29282e+08	6.38949e+07	0.94123	0.116302	0.305732
inosine	Primary	6021	7844.7	2835.18	11167	10801.8	1.4235	0.120361	0.505516
3_Hydroxy_butyryl_carnitine	Aminomics	71464477	51400	46201.9	68584.2	54844.7	1.33432	0.123135	0.848414
Uracil	Aminomics	1174	274038	109232	311886	115973	1.13811	0.138969	0.848414
dimethylglycine	Aminomics	28782	785536	402645	694903	382131	0.884623	0.147073	0.848414
choline	Aminomics	305	7.05035e+06	4.37107e+06	6.32358e+06	4.65525e+06	0.896918	0.148379	0.848414
C24_1_SM	Lipidomics		8.03258e+08	7.40327e+07	7.62039e+08	1.59761e+08	0.948685	0.150896	0.305732
taurocholate	Primary	23666345	21475.2	17340.7	26368	17831.8	1.22783	0.152296	0.581494
Palmitoleoyl_carnitine	Aminomics	71464547	104044	66508.8	119829	59475.2	1.15171	0.152455	0.848414
C22_1_SM	Lipidomics		8.84252e+08	6.30527e+07	8.60358e+08	9.66672e+07	0.972978	0.152866	0.305732
glucose	Aminomics	5793	245144	161123	215711	169884	0.879936	0.154104	0.848414
3_Hydroxy_palmitoleoyl_carnitine	Aminomics	71464549	17721.8	9937.57	21490.7	12069.4	1.21267	0.164623	0.848414
lactate	Primary	91435	5.22142e+06	1.84259e+06	6.25839e+06	3.19255e+06	1.1986	0.180358	0.631254
threonine	Aminomics	6288	347055	200573	303044	191755	0.873188	0.180643	0.848414
C22_6_LPE	Lipidomics	52925132	3.6742e+08	7.72891e+07	3.98605e+08	9.89612e+07	1.08488	0.193884	0.344682
4_pyridoxate	Primary	6723	771214	2.18115e+06	510958	888166	0.662538	0.202474	0.654147
dimethyl_L_arginine_ADMA	Aminomics	673	1.24378e+06	573199	1.16977e+06	583685	0.940491	0.211602	0.848414
symmetrical_dimethylarginine_SDMA	Aminomics	17801140	845878	423826	784570	459523	0.927521	0.212577	0.848414
3_Methylglutaryl_carnitine	Aminomics	128145	24939.9	24751.6	24786.7	23005.1	0.993854	0.217696	0.848414
carnitine	Aminomics	10917	6.11999e+06	3.89784e+06	5.52381e+06	3.8725e+06	0.902586	0.232471	0.848414
indoleacetate	Primary	802	126254	67848.9	122046	88575.5	0.966667	0.240476	0.685789
phosphotyrosine	Primary	30819	126976	46517.2	121695	39156.9	0.958406	0.244925	0.685789
thyroxine	Aminomics	25201348	89243	33571.8	97136.3	27963.2	1.08845	0.254102	0.848414
aspartic_acid	Aminomics	5960	431559	162664	408676	139422	0.946975	0.257157	0.848414
hippurate	Primary	516953	345505	215087	303673	198848	0.878924	0.265394	0.696659
tyrosine	Aminomics	6057	487256	204356	439729	203507	0.902459	0.267341	0.848414
Tetradecenoyl_carnitine	Aminomics	22833575	68835.8	39046.5	74963.9	36864.6	1.08902	0.271304	0.848414
serine	Aminomics	5951	478000	270075	429049	240571	0.897591	0.273291	0.848414
glycine	Aminomics	5257127	17034.6	9525.42	16123.7	12743.5	0.946527	0.286958	0.848414
SUM_butryl/isobutyrlcarnitine	Aminomics		1.62343e+06	1.15598e+06	1.42514e+06	785244	0.877858	0.297941	0.848414
indoxylsulfate	Primary	10258	4282.06	3295.67	3660.53	2854.69	0.854851	0.318617	0.714752
methionine	Aminomics	5255805	724010	437460	630657	398182	0.871061	0.33202	0.848414
malate	Aminomics	213144	35343.5	13148.7	37292.2	12765.9	1.05514	0.34963	0.848414
SUM_fumarate_maleate	Primary	5460307/5288227	839176	935960	981058	1.23149e+06	1.16907	0.352586	0.714752
Decanoyl_carnitine	Primary	11953821	218342	124613	226956	120666	1.03945	0.355379	0.714752
C20_0_SM	Lipidomics	44260124	1.59587e+09	1.85452e+08	1.54358e+09	2.00999e+08	0.967233	0.358141	0.848414
adipate	Primary	200164	505686	248160	513484	233401	1.01542	0.37777	0.714752
SUM_glycodeoxycholate_glycochenodeoxycholate	Primary	3035026	398420	327216	517519	517903	1.29893	0.3828	0.714752
Decenoyl_carnitine	Aminomics	71464497	89089.6	40382.7	95841.4	34515.7	1.07579	0.388004	0.848414
2_hydroxyglutarate	Primary	43	139040	88613.4	153332	170506	1.10279	0.389406	0.714752
pyruvate	Primary	107735	16282.5	6145.78	17924.4	7632.51	1.10084	0.391412	0.714752
allantoin	Aminomics	204	22137.1	9980.44	22374.4	16319.6	1.01072	0.399572	0.848414
Octenoyl_carnitine	Aminomics	70679121	13904.8	12700.2	16397	15157.1	1.17923	0.401014	0.848414
Inosine	Aminomics	6021	52919.4	34392	50793.9	23155.1	0.959835	0.401036	0.848414
histidine	Aminomics	6274	1.37502e+07	7.75951e+06	1.25756e+07	6.75035e+06	0.914573	0.405149	0.848414
arginine	Aminomics	28782	5.55932e+06	2.33468e+06	5.20836e+06	2.40553e+06	0.93687	0.409507	0.848414
indole_3_propionate	Primary	134324	180746	146065	183495	167432	1.01521	0.431749	0.755562
glutamate	Aminomics	33032	367691	211565	336982	188435	0.916482	0.441174	0.848414
Linoleyl_carnitine	Aminomics	51000598	238642	111764	267200	151535	1.11967	0.442034	0.848414
Glucosamine	Aminomics	441477	375277	119293	396456	112788	1.05644	0.452001	0.848414
serotonin	Aminomics	5202	129015	67418.9	140636	76512.3	1.09008	0.474895	0.848414
acetylcholine	Aminomics	187	441277	319937	395484	335587	0.896226	0.481423	0.848414
Octanoyl_carnitine	Aminomics	70679121	38693.3	31876.8	28351.3	27460	0.732719	0.48906	0.848414
Oleyl_carnitine	Aminomics	6441392	493163	215265	561626	329065	1.13882	0.48969	0.848414
citrulline	Aminomics	6992098	493115	245712	467319	261742	0.947688	0.502022	0.848414
glutamine	Aminomics	5961	1.61939e+07	7.0222e+06	1.51597e+07	6.25442e+06	0.936137	0.506692	0.848414
N_monomethyl_L_arginine_NMMA	Aminomics	28782	82100.4	40800.9	80336.1	46898.8	0.97851	0.531242	0.850964
Propionyl_carnitine	Aminomics	188824	705073	528330	690809	536383	0.97977	0.534134	0.850964
alpha_glycerophosphocholine	Aminomics	657272	380952	274697	363938	255888	0.955339	0.555934	0.850964
triiodothyronine	Aminomics	5920	2250.22	1217.31	2511.14	1193	1.11595	0.565286	0.850964
adenine	Primary	190	110583	39039.8	119864	45916.7	1.08393	0.57189	0.954704
kynurenic_acid	Aminomics	3845	18922.1	10352.9	17960.1	10233.4	0.949157	0.5838	0.850964
alanine	Aminomics	5950	1.93073e+06	1.05659e+06	1.92866e+06	1.21037e+06	0.998925	0.588037	0.850964
Myristoyl_carnitine	Aminomics	53477791	27048.3	13740.2	28722	13592.9	1.06188	0.590948	0.850964
adenosine_diphosphate__ADP_	Primary	6022	33963.2	13288.9	36112.3	11833.4	1.06328	0.591007	0.954704
3_hydroxyanthranilic_acid	Aminomics	86	183462	73854.8	198017	101369	1.07933	0.6369	0.886745
phenylalanine	Aminomics	6140	5.36212e+06	2.28079e+06	5.44178e+06	2.04555e+06	1.01485	0.64599	0.886745
Cytidine	Aminomics	6175	22646.7	15825.5	22672.8	12128.8	1.00115	0.652743	0.886745
C34_3_PC	Lipidomics	24778699	3.01634e+08	3.1292e+07	3.01737e+08	5.46876e+07	1.00034	0.66066	0.984831
phosphoenolpyruvate__PEP_	Primary	1005	126966	21973.2	127055	27040.9	1.00071	0.667245	0.961349
valine	Aminomics	6287	6.79517e+06	3.09646e+06	6.60376e+06	3.22613e+06	0.971832	0.696402	0.927999
3_Hydroxy_hexanoyl_carnitine	Aminomics	53481624	32095.1	28845.3	27216.3	22313.2	0.847988	0.720308	0.927999
asparagine	Aminomics	6267	514309	276700	499713	273859	0.971621	0.721777	0.927999
inosine_monophosphate__IMP_	Primary	8582	30938.4	15678.1	41581.4	61945	1.34401	0.727002	0.961349
C36_3_PC	Lipidomics		8.78526e+08	7.3705e+07	8.80215e+08	1.10886e+08	1.00192	0.747066	0.984831
glycocholate	Primary	10140	86054.4	76757.2	88844.7	92284.2	1.03243	0.761274	0.961349
dihydroxyacetone_phosphate__DHAP_	Primary	668	13697.7	10537.7	15886.5	13496.3	1.15979	0.791338	0.961349
cytidine_monophosphate__CMP_	Primary	66535	11694.5	5021.83	14648.2	24691.4	1.25257	0.79419	0.961349
Dodecenoyl_carnitine	Aminomics	168381	213925	111654	214781	95660.1	1.004	0.806385	0.974809
Acetyl_carnitine	Aminomics	18230	1.16003e+07	6.08572e+06	1.13457e+07	5.61875e+06	0.978051	0.818224	0.974809
sorbitol	Primary	5780	432543	320897	443511	337145	1.02536	0.821214	0.961349
creatine	Aminomics	586	3.01192e+06	2.0653e+06	3.08142e+06	1.99765e+06	1.02307	0.82654	0.974809
ornithine	Aminomics	6262	606871	308547	627893	422053	1.03464	0.827203	0.974809
tryptophan	Aminomics	6305	4.22195e+06	2.16463e+06	4.30258e+06	2.08244e+06	1.0191	0.843585	0.974809
N_carbamoyl_beta_alanine	Aminomics	111	255675	130801	271618	173476	1.06235	0.859047	0.974809
Lauroyl_carnitine	Aminomics	168381	149598	76290.5	142943	90595.3	0.955518	0.859436	0.974809
urate	Primary	1175	148135	65898.7	151877	78112.4	1.02526	0.860728	0.961349
C16_0_LPC	Lipidomics	52931139	8.22953e+08	7.35884e+07	8.25557e+08	1.36963e+08	1.00316	0.882164	0.984831
inositol	Primary	892	28036.1	14502.3	29194.7	20704.9	1.04132	0.884137	0.961349
SUM_taurodeoxycholate_taurochenodeoxycholate	Primary	2733768	17759.3	14578.4	18367.5	13783.6	1.03425	0.8917	0.961349
isoleucine	Aminomics	6306	7.45337e+06	4.30397e+06	7.11864e+06	3.93075e+06	0.95509	0.89271	0.974809
SUM_hexose_diphosphates__F16DP_F26DP_G16DP_	Primary	44144639	6994.98	5286.56	6982.44	5443	0.998206	0.902237	0.961349
uridine_5_monophosphate__UMP_	Primary	6030	24158.6	12945.5	32786.7	59745.7	1.35714	0.902871	0.961349
adenosine_monophosphate__AMP_	Primary	6083	7252.82	3983.44	16455.8	52548.1	2.26888	0.90844	0.961349
creatinine	Aminomics	588	1.37501e+06	721482	1.39233e+06	729825	1.0126	0.908628	0.974809
C38_6_PC	Lipidomics	52923295	3.54338e+08	6.50623e+07	3.56631e+08	5.98479e+07	1.00647	0.910878	0.984831
2_aminoadipate	Primary	6992111	1.44306e+06	2.37441e+06	1.67447e+06	3.42488e+06	1.16036	0.914486	0.961349
alpha_glycerophosphate	Primary	23672316	108732	55909.2	103065	46806.5	0.94788	0.915958	0.961349
xanthosine	Aminomics	64959	89171.6	39135.8	96478	72401.4	1.08194	0.919443	0.974809
leucine	Aminomics	6106	9.30566e+06	5.55631e+06	9.03612e+06	5.07849e+06	0.971035	0.924985	0.974809
Glutaryl_carnitine	Aminomics	3036008	127493	72168.7	149097	85919	1.16945	0.931402	0.974809
C18_2_LPC	Lipidomics	11005824	6.8294e+08	7.76638e+07	6.81379e+08	1.3305e+08	0.997714	0.942411	0.984831
lysine	Aminomics	5962	1.44532e+07	6.59379e+06	1.43213e+07	6.03854e+06	0.990873	0.949507	0.974809
pantothenate	Primary	167945	32743.4	27839.1	36981	31163.5	1.12942	0.959643	0.961349
alpha_ketoglutarate	Primary	129763027	1.13281e+06	613945	1.21668e+06	953890	1.07404	0.961349	0.961349
proline	Aminomics	145742	8.25691e+06	4.31672e+06	8.45667e+06	4.63516e+06	1.02419	0.970379	0.974809
cis_trans_hydroxyproline	Aminomics	5810	8.23262e+06	4.65386e+06	7.93393e+06	4.22603e+06	0.963719	0.974704	0.974809
5_hydroxyindoleacetic_acid_5_HIAA	Aminomics	1826	25018	18454.2	24480.1	15635.1	0.978499	0.974809	0.974809
C20_4_LPC__Na	Lipidomics	53480469	3.7283e+07	1.11983e+07	3.74055e+07	8.33157e+06	1.00328	0.98023	0.984831
C34_4_PC	Lipidomics	52922891	1.02557e+08	2.45866e+07	1.04898e+08	2.60577e+07	1.02283	0.984831	0.984831
*Primary = Primary Metabolomics assay
**Values are in peak area
***FDR (q-value) calculated separately for the metabolites contained within each of the three metabolomics assays analyzed
Note: All metabolites were confirmed using authentic standards, except for the acylcarnitines' 3-hydroxy-hexanoyl-carnitine, octenoyl-carnitine, decenoyl-carnitine, dodecenoyl-carnitine, palmitoleoyl-carnitine, 3-hydroxy-palmitoleoyl-carnitine, linoleyl-carnitine, and oleyl-carnitine which were identified based on MRM.
