# Supplementary material for: Metabolites Involved in Purine Degradation, Insulin Resistance, and Fatty Acid Oxidation are Associated with Prediction of Gestational Diabetes in Plasma
Source: Metabolomics. Author manuscript; Available in PMC 2022 Nov 27. (PMC8741304; doi:10.1007/s11306-021-01857-5)
Supplement: 1760541_Sup_file-2 [file NIHMS1760541-supplement-1760541_Sup_file-2.xlsx]

## Sheet: 1st Tri GDM JMP Upload 10252021
Subject ID	Case-Control	Match#_Case_Control_	GDM_NoGDM	Hispanic	Tx_GROUP__1=Control__2=Tx_	BMI	Age	Study Site: 1=CP__2=Brown_	Glucose__mg/dL_	Insulin__uU/mL_	HOMA-IR	Total_Cholesterol__mg/dL_	Friedewald_LDL_Chol__mg/dL_	HDL_Chol__Direct__mg/dL_	Triglycerides__mg/dL_	Leptin__Human__ug/L_	C-Peptide__ng/mL_	Log[2_aminoadipate]	Log[2_hydroxyglutarate]	Log[4_pyridoxate]	Log[adenine]	Log[adenosine_d...hosphate__ADP_]	Log[adenosine_m...hosphate__AMP_]	Log[adipate]	Log[alpha_glycerophosphate]	Log[alpha_hydroxybutyrate]	Log[alpha_ketoglutarate]	Log[beta_hydroxybutyrate]	Log[citrate]	Log[cytidine_mo...hosphate__CMP_]	Log[dihydroxyac...osphate__DHAP_]	Log[SUM_fructos...cose_galactose]	Log[SUM_fumarate_malate]	Log[glycocholate]	Log[SUM_glycode...nodeoxycholate]	Log[SUM_hexose_...P_F26DP_G16DP_]	Log[hippurate]	Log[hypoxanthine]	Log[indole_3_propionate]	Log[indoleacetate]	Log[indoxylsulfate]	Log[inosine]	Log[inosine_mon...hosphate__IMP_]	Log[inositol]	Log[kynurenine]	Log[lactate]	Log[malate]	Log[pantothenate]	phosphoenolpyruvate__PEP_
10019	GDM	1	1	0	1	28.27	38	2	78	20.2	3.89037	122	43	61	91	33.97	2.06	11.2973	10.6667	12.0776	11.537	10.6489	8.46893	13.5331	11.7675	15.0428	13.8516	14.7819	14.4835	9.9992	8.84816	16.933	14.0131	9.96438	12.0407	8.53785	11.0073	12.662	10.2166	10.5296	7.69573	8.38889	10.6045	9.78945	12.5307	15.7746	10.574	9.98233	113838
10026	No_GDM	5	0	1	1	28.61	21	2	96	16.8	3.98222	172	88	62	110	57.23	2.66	12.4848	12.0351	12.7361	11.9989	10.3539	8.91537	12.905	11.3808	14.4625	13.4346	12.9141	12.9407	9.41185	8.46535	17.0328	12.099	11.6282	13.4633	8.84132	12.8942	11.9282	12.9685	11.8575	8.06813	8.76128	10.6952	10.1873	9.39174	15.7002	10.6829	10.3368	114344
10035	No_GDM	17	0	0	2	39.7	31	2	98	30.1	7.28346	186	108	58	102	59.72	3.01	12.8153	12.2351	12.475	11.5178	10.4612	8.40635	12.7644	10.8158	13.5104	13.4759	11.866	12.8898	9.16648	8.60107	16.8951	11.8763	11.2827	13.1196	9.38964	12.6018	11.6737	12.3341	11.8072	6.17078	8.6557	10.2312	10.4049	8.65562	15.1826	10.419	9.78147	115598
10042	No_GDM	1	0	0	1	25.71	30	2	87	9.7	2.0837	125	48	64	63	35.28	1.42	11.4477	10.6658	12.1736	11.5372	10.4564	8.07891	13.547	11.603	14.0458	13.8687	11.9875	13.9149	9.54522	9.24896	16.8143	14.2223	10.1721	12.0215	8.95646	10.523	12.3397	10.4355	10.027	8.18428	9.05972	11.0056	9.86985	12.2819	15.7117	10.5447	9.54514	92825.1
10074	GDM	12	1	0	2	39.27	37	2	95	20.5	4.80864	178	98	45	176	64.27	3.16	12.804	11.8853	13.6613	11.5316	10.7441	9.10877	12.616	11.173	13.7139	13.7412	11.8085	13.0281	9.1658	8.12947	16.7598	12.4497	11.4031	13.4598	9.02468	12.7466	11.5717	12.6462	11.7205	7.31998	8.86038	10.7593	10.7217	9.70259	15.3368	10.2195	10.6461	114492
10116	No_GDM	12	0	0	2	38.23	33	2	89	20.7	4.54889	276	171	56	246	71.29	3.24	12.2023	11.7918	13.0051	11.5581	10.3044	9.51591	12.552	11.2202	13.4994	13.637	13.1358	12.8006	8.8873	8.68836	16.6994	11.9172	11.8578	12.3933	7.21332	12.5745	11.3025	10.4941	11.49	8.41734	8.59967	10.0503	9.98595	8.94799	14.8439	10.6256	9.96367	130767
10137	No_GDM	22	0	1	2	26.17	19	2	89	7.2	1.58222	153	63	72	92	38.65	1.62	11.7193	10.8559	13.775	11.102	10.3337	8.09006	13.7328	10.9886	14.9214	14.0174	14.0679	14.8739	9.60978	8.55024	16.693	14.3582	11.9124	12.5625	7.79323	12.5208	12.1793	11.391	11.1347	8.54196	8.62899	10.5873	9.09661	12.5019	15.6521	10.8721	10.6766	141176
10163	GDM	13	1	1	2	41.62	41	2	109	18.8	5.05975	245	155	53	183	69.57	2.49	11.3845	9.63127	11.4998	10.7055	9.71873	7.88919	13.0309	11.1931	14.3971	13.396	13.3027	14.5824	7.80914	6.67164	16.9686	13.9246	9.49862	11.6251	6.83687	10.7026	12.3279	9.83512	9.89663	7.80917	8.61816	9.17328	9.77539	12.3578	14.925	10.5765	8.72504	72556.1
10171	No_GDM	7	0	0	1	27.3	37	2	82	7.3	1.47802	192	84	87	107	45.02	1.28	12.7159	11.853	12.8617	11.9631	11.1105	9.10303	12.9391	10.6604	13.6945	13.9369	11.8025	12.8002	9.54487	8.77765	16.8103	12.6132	11.041	12.6113	10.0628	12.9449	11.3449	11.2753	11.7956	9.34815	9.10312	10.6315	10.0627	7.82212	15.0463	10.1044	9.76783	121262
10214	No_GDM	10	0	0	1	32.22	32	2	90	13.9	3.08889	174	99	56	94	69.55	2.33	11.4501	10.6201	13.1427	11.3955	10.2789	8.10662	13.8184	11.3393	14.2952	14.0068	12.9876	14.1622	9.91677	8.30237	16.7008	14.1942	10.2401	12.3925	8.03121	12.592	12.2036	9.86062	10.8296	7.29581	8.47442	10.3287	9.68608	12.4872	15.2837	10.8836	10.1998	96348.4
10279	GDM	14	1	0	2	42.98	30	2	94	11.4	2.64593	183	112	52	96	67.41	2.09	13.1634	11.7515	12.5232	11.5816	10.8337	8.17995	12.5014	10.1109	13.8402	13.6742	12.8056	12.7195	7.99078	8.68383	16.9691	12.2735	11.2294	12.4136	8.33897	12.5459	11.4057	11.8686	11.5773	8.59684	8.50132	10.3579	10.2593	8.97157	15.1865	10.5427	10.0054	100414
10280	GDM	2	1	1	1	37.26	26	2	77	33.1	6.29309	182		26	433	60.67	7.96	11.0011	11.3681	13.095	11.4117	10.4693	9.46709	13.7875	11.2024	15.0475	14.0296	14.1772	14.8096	9.39568	9.1909	16.5629	14.3707	10.4174	12.5629	7.82604	11.9458	12.3097	11.2268	10.5993	6.09968	9.55149	9.99165	9.54092	12.1306	16.2555	11.0626	11.8493	109505
10298	No_GDM	15	0	0	2	42.09	27	2	89	26.4	5.80148	204	95	71	188	89.62	4.17	11.1649	10.8622	13.2067	11.4904	10.3523	8.53321	13.7209	11.6469	14.4683	14.0833	13.2258	14.0933	8.75631	8.25125	16.7066	14.4259	9.41557	11.0111	8.91506	11.7598	12.7403	11.0852	9.91935	8.12775	9.51399	10.0912	9.66063	12.6427	15.9321	11.266	10.8522	143101
10312	No_GDM	2	0	1	1	36.12	20	2	97	36.3	8.69407	192	103	55	170	71.88	4.46	11.0475	10.676	12.1374	11.2095	10.0234	8.38117	13.615	11.4296	14.5038	13.8238	13.1354	14.4946	9.93929	8.98718	16.9166	13.9245	11.2528	13.3175	8.56334	11.5655	12.5362	11.1698	11.0083	7.50573	8.60425	10.0069	9.53513	12.5957	15.5804	10.2657	9.36195	86554.4
10383	GDM	3	1	0	1	28.69	39	2	90	7.4	1.64444	185	90	71	121	46.22	1.68	13.0893	11.9541	13.0806	11.7477	10.7672	8.4013	12.7528	11.6341	14.3979	13.5689	12.5541	13.1201	9.42991	9.89516	17.0018	11.9419	10.5285	12.4383	9.16316	12.8349	12.3338	11.8099	12.1464	9.01374	9.04385	10.0684	10.6674	9.24322	15.3336	10.4004	10.2337	138386
10396	No_GDM	9	0	1	1	40.19	37	2	91	22	4.94321	197	97	73	135	62.62	3.47	13.1314	12.2322	12.2937	11.5121	10.2146	9.53949	12.7262	12.0623	14.3722	13.8487	14.2582	13.607	9.76267	9.15354	17.0932	11.7698	11.5872	13.7521	7.59354	12.9852	11.4546	13.0271	12.1912	7.99904	8.77222	11.0515	10.5893	8.77223	15.571	9.89612	10.538	148928
10429	No_GDM	14	0	0	2	38.18	30	2	80	5.6	1.10617	155	79	61	74	51.8	1.28	12.624	11.8588	12.5766	11.6273	9.97832	9.26364	12.6507	11.4715	14.1231	13.876	13.4422	13.3209	8.61307	9.21906	16.8947	11.8956	10.8731	12.0891	9.30621	12.917	11.3781	12.9403	11.9965	8.39806	8.6131	10.0985	9.93479	9.38626	14.8628	10.2713	9.91236	118342
10438	GDM	15	1	0	2	40.81	29	2	89	13	2.85679	208	100	78	148	73.94	2.1	11.4952	11.1101	15.4724	11.5089	10.6695	8.52944	13.8298	12.3059	14.3882	14.0947	13.5725	14.2911	9.62804	8.93196	16.8826	14.2879	11.7549	14.0918	8.85133	10.8717	12.4867	10.8319	10.5442	7.14309	9.18009	10.0709	9.30039	12.3042	16.3735	10.9769	10.5878	170754
10440	GDM	4	1	0	1	29.29	26	2	81	10.4	2.08	152	58	75	93	41.53	1.79	11.4855	10.1349	11.1583	11.0072	9.43646	7.67865	12.9138	11.76	14.3664	13.0643	12.5772	13.9294	9.36493	7.21534	16.8973	13.8715	9.73272	11.4537	7.65795	12.7805	13.0146	9.89782	10.4512	9.32728	10.9745	9.17817	9.63017	12.1094	15.2163	9.78258	8.84179	93811.5
10493	No_GDM	11	0	0	1	38.72	23	2	98	44.4	10.7437	238	146	64	141	68.51	3.6	12.4587	11.8105	12.1749	11.1616	9.57416	9.06153	12.6532	11.811	13.466	13.9837	12.3752	12.8058	8.73619	9.57237	16.8143	12.5521	11.3752	13.2646	8.11657	12.4693	11.2528	12.6512	12.0363		8.25065	9.78064	10.4616	8.36781	15.524	9.85998	9.30657	127818
10543	No_GDM	18	0	1	2	32.75	33	2	78	40.7	7.83852	259	99	87	367	81.59	6.26	13.0602	11.8417	12.6375	11.623	10.2412	9.56488	12.3687	10.701	14.2158	14.1441	13.359	13.9334	8.30937	8.88981	16.6796	12.4664	11.2696	12.8742	8.46627	12.6847	12.0481	11.5013	11.8607	7.95546	9.53104	9.4857	10.4945	9.25469	15.4238	9.45953	11.0689	127349
10589	No_GDM	3	0		1	28.07	41	2	89	7	1.53827	200	115	54	155	27.64	1.5	11.7302	9.2686	11.6059	10.6041	9.3689	7.20937	13.0884	12.7279	14.0015	13.3322	12.7594	13.6162	8.88344	8.04507	16.7251	14.1535	10.4283	12.7296	9.1088	11.6935	12.1078	9.44298	10.3874	8.74988	8.74988	9.51492	9.22043	11.4768	14.9039	10.7552	9.00109	117330
10625	No_GDM	16	0	1	2	37.14	35	2	97	17.9	4.28716	166	67	58	206	72.52	2.53	11.2361	11.0881	13.8471	11.1592	10.2468	8.44003	13.4879	11.9365	14.3192	13.7832	13.6573	14.1297	8.93255	9.10028	16.6591	14.4035	11.6367	12.6649	7.88008	11.2839	12.5224	11.5558	9.99094	6.04199	9.2611	9.97396	9.29201	12.1083	16.1864	10.9038	11.8589	146837
10656	GDM	5	1	0	1	30.49	30	2	90	26.7	5.93333	205	84	72	246	56.5	3.42	13.58	11.9944	13.2102	12.1254	10.5743	10.0556	13.0776	11.1559	14.563	13.252	12.9647	13.7	9.4757	9.85666	17.1295	12.0041	10.5979	11.6609	8.22296	13.307	12.284	12.9107	11.8611	8.0894	8.78254	10.9273	10.5862	9.13925	15.8006	10.0554	10.6653	131324
10706	No_GDM	4	0	0	1	29.27	29	2	88	10.9	2.3684	180	90	66	120	51.86	1.99	13.7064	12.0533	13.0504	11.7306	10.5118	9.07144	12.6129	11.0075	14.0681	12.6351	11.0612	12.9489	9.67753	9.64663	16.9373	11.509	10.4294	11.4642	9.39982	12.8309	11.6656	13.0551	12.1037	7.98154	8.66591	10.415	10.1884	9.07058	15.3108	10.5117	10.3399	138275
10747	GDM	6	1	0	1	33.53	32	2	92	17.6	3.99803	186	66	77	215	67.27	2.75	13.0716	11.708	11.3551	11.9738	10.2663	9.73395	12.6636	11.434	14.0035	13.47	12.487	13.0907	9.64951	8.90126	16.8565	12.0676	10.9353	11.7861	9.11889	12.4458	11.4976	12.7875	12.0797	7.22174	8.89585	10.3858	9.41288	8.84872	15.4831	9.83666	9.96893	146014
10768	No_GDM	19	0	0	2	25.18	34	2	87	14	3.00741	259	117	93	247	53	3.66	11.2338	10.1822	12.3117	10.9203	10.3137	9.34681	12.9508	11.8379	14.5294	13.2377	13.25	13.8191	7.66063	8.12655	16.749	13.9613	8.94141	11.2768	8.4601	10.8374	12.3839	9.63728	10.433	7.84283	9.14204	8.82326	9.4204	11.9345	14.6887	10.4454	9.57737	123966
10799	GDM	16	1	1	2	36.6	35	2	72	18.9	3.36	205	95	45	325	59.51	3.32	11.6677	10.7306	14.2241	11.6678	10.8555	9.03896	13.6197	11.861	14.7476	13.9476	14.4999	14.1251	8.75136	9.44449	16.7726	14.0449	11.49	13.2355	7.04258	11.0601	12.4359	10.9559	10.4771	6.04332	9.76304	9.78077	9.77836	12.5048	16.1684	10.251	10.814	157981
10845	No_GDM	20	0	1	2	26.71	34	2	75	9.6	1.77778	224		44	438	46.83	2.32	11.4651	10.1336	12.6117	11.202	10.1611	7.63541	13.6668	12.17	14.6517	13.6875	13.25	14.1339	9.24457	9.24464	16.6099	14.0196	9.62776	10.8542	9.02686	10.2195	11.6901	11.1906	11.1418	7.45299	8.83931	8.73382	9.46972	12.0047	15.8683	10.2502	9.60462	106944
10866	GDM	17	1	0	2	45.17	29	2	92	31.6	7.17827	269	142	69	288	76.2	3.73	11.2829	10.8297	12.9151	11.32	10.2168	8.58969	13.2616	12.312	14.3342	13.5551	13.3309	14.1911	8.22196	9.28278	16.7022	14.2851	10.6096	12.6905	8.50239	11.9454	12.0898	12.1001	10.0026	7.63414	9.24354	9.89595	9.58011	12.0482	16.2476	10.5576	10.7609	161690
10878	GDM	7	1	0	1	27.3	36	2	80	9.1	1.79753	196	95	80	103	49.76	2.14	11.4772	10.0557	11.1609	10.717	10.7521	8.02503	13.1322	11.8254	13.7654	13.4696	12.2592	13.8471	9.37486	7.77031	16.8236	14.0264	8.78724	11.4953	8.12725	10.659	11.1996	8.91242	10.3831	7.17785	8.5641	9.44642	9.12489	12.3928	14.9607	10.9544	9.57557	108664
10976	GDM	18	1	1	2	36.24	32	2	102	20.4	5.13778	158	87	46	126	52.87	3.78	12.9106	12.0432	12.3995	11.7259	10.7077	8.53635	12.5421	11.0839	14.3651	14.0584	13.3342	13.5899	8.08932	8.39569	16.9677	12.2738	11.537	12.7527	9.39941	12.9581	11.7216	12.3214	11.8262	8.3406	9.18781	9.9839	9.93921	9.03375	15.0401	10.3774	9.80691	133630
10982	GDM	19	1	0	2	27.69	41	2	82	12.4	2.51062	287	196	57	170	45.88	2.62	13.0137	13.7755	13.8799	12.1275	10.6985	12.6513	12.75	11.5865	14.615	13.9782	13.5607	13.3034	11.9295	9.43489	16.9234	13.7796	11.1944	12.4674	9.88761	13.1807	13.0671	11.0831	12.5856	8.78888	10.6081	12.8406	11.7358	9.56215	15.3737	10.7347	11.4858	161211
11027	No_GDM	6	0	0	1	33.12	35	2	98	9.2	2.22617	141	64	59	88	39.67	1.62	12.3179	11.4353	12.6944	11.5554	10.5827	9.50641	12.813	11.479	13.8527	13.9428	11.5865	12.4488	9.04385	8.65381	16.8555	11.9407	9.94828	12.279	7.59688	12.848	11.4275	12.5172	11.7768	8.69551	8.69554	9.73709	10.4154	8.775	15.4719	10.3377	10.1226	161848
11062	No_GDM	21	0	0	2	34.75	33	2	80	25.1	4.95803	242	124	86	162	64.52	4.09	12.5044	11.5859	16.3803	11.8329	10.7783	9.15823	12.7933	11.9289	14.0403	13.7028	12.7052	13.0084	9.25849	8.81234	16.7017	12.3588	10.9501	12.4869	9.30497	12.8102	11.7326	11.8344	12.0661	8.98656	8.61185	10.7248	10.7239	9.34947	15.2178	10.4035	10.4766	166891
11070	GDM	9	1	0	1	39.78	26	2	94	27	6.26667	180	91	52	186	80.06	3.36	12.8396	12.395	12.3363	11.3688	10.2345	8.56053	12.8249	11.1873	14.3053	13.4531	13.1012	13.6946	9.54135	9.56618	17.2428	10.4039	10.9509	12.7155	8.5606	13.024	12.1039	13.3528	12.2745	6.76882	8.27288	10.8292	10.5643	9.81331	15.4164	10.4945	10.4701	150547
11089	GDM	10	1	0	1	33.83	30	2	127	41	12.8568	203	90	63	248	83.36	4.39	11.4426	10.7738	13.2584	11.4723	10.0106	7.79502	13.8168	11.6932	14.6535	13.9852	13.3041	14.2905	9.2613	9.37036	17.0535	14.2291	10.6475	13.3729	6.68882	11.0155	12.5523	11.4014	10.1343	6.00326	9.46898	9.55999	10.2586	12.5825	16.4591	10.9223	10.3339	127896
11101	No_GDM	13	0	0	2	40.89	44	2	100	16.1	3.97531	185	94	61	152	77.36	2.96	12.1937	11.8853	13.5285	11.2846	10.477	7.83772	12.3443	11.5641	13.9687	13.7174	11.9678	13.1487	9.25038	8.92309	16.8881	11.4265	10.9468	12.0757	8.64437	12.7151	11.422	10.8956	11.9998	6.15949	8.99267	9.93944	10.33	9.65596	15.6606	10.4079	9.68583	112586
11193	GDM	20	1	1	2	26.9	39	2	82	21.8	4.41383	185	71	80	169	59.61	2.28	12.8614	11.9499	12.6363	11.5522	10.1696	8.64023	13.0974	11.3105	14.4494	13.9264	12.9581	13.389	9.33346	9.68572	17.0238	10.6206	10.5062	11.5638	9.36905	13.2119	11.8495	12.734	12.4805	8.78335	9.25334	10.2792	10.2023	9.44266	14.875	10.3793	9.62966	110922
11210	GDM	21	1	0	2	37.06	31	2	88	33.6	7.30074	216	129	60	134	49.36	5.29	12.2858	11.9242	12.7574	11.5368	10.4034	8.65815	12.2164	11.6334	14.3412	14.1674	12.8075	12.9105	7.64656	9.43831	16.749	11.7235	12.9573	14.5593	9.75675	12.4174	11.938	12.4748	12.0191	8.05189	9.1505	10.0973	10.067	8.82518	15.4847	10.1104	10.3872	126644
11275	GDM	11	1	0	1	37.47	27	2	95	24.1	5.65309	227	127	60	201	62.26	3.77	12.255	11.9519	12.5832	11.1798	10.3274	8.34428	12.2575	11.8684	14.2232	13.8955	13.0432	12.7684	8.36578	9.50074	16.6303	12.5076	11.0361	12.6803	9.25953	12.4238	11.5297	10.813	11.7289	7.26717	7.96029	8.79417	10.1759	9.34658	15.5109	10.7736	9.9297	133689
11321	GDM	22	1	1	2	30.35	23	2	92	32.9	7.47358	183	113	46	120	72.76	2.82	12.7157	11.8518	13.084	12.1482	10.2883	7.82024	12.7658	11.6666	14.1817	13.8528	12.2045	12.5771	9.50653	9.32192	16.6803	11.7439	12.4818	13.4362	8.29024	12.7561	12.4645	12.9176	11.9872	9.10117	8.91881	10.4303	10.3539	9.42969	15.3367	10.4592	9.30182	157867
80022	GDM	30	1	1	2	32.99	26	1	101	33.4	8.32938	212	88	66	291	92.41	4.31	10.7157	10.2206	12.4419	11.8102	10.222	8.66744	13.3945	11.8655	14.8047	13.662	13.9593	14.8428	9.05043	8.35699	17.0229	13.8756	10.1337	12.4771	8.33262	10.9944	12.9505	10.9498	10.459	6.65237	9.48566	9.76581	9.71342	12.4975	15.5871	10.682	10.0537	107546
80080	No_GDM	34	0	1	2	29.31	37	1	92	8.8	1.99901	187	68	94	127	34.81	1.57	13.4754	12.6879	12.7201	12.2586	10.591	9.42833	13.2697	11.8021	14.3208	15.2404	12.8779	13.2128	9.81509	10.0197	17.2786	14.9924	12.6228	14.093	9.60824	13.7627	12.5678	12.8664	12.1234	7.577	9.16112	11.0389	10.8059	9.99733	15.9631	10.6277	11.6629	135232
80098	No_GDM	31	0	1	2	31.8	31	1	99	33.7	8.23778	145	65	56	119	41.64	3.47	13.7241	12.6968	11.3726	11.8613	10.4583	8.57578	13.1471	10.8396	14.6374	14.5008	12.8112	13.6507	9.13545	10.4082	17.2859	15.18	11.5157	12.6246	7.88267	13.2382	12.2488	12.3881	11.905	6.5434	9.58732	10.5795	11.0027	9.45815	15.7466	10.0421	10.3249	131214
80149	No_GDM	35	0	1	2	28.31	25	1	81	21.6	4.32	179	99	40	199	51.24	4.41	13.7285	12.0932	12.1658	11.6891	10.6115	9.23784	13.0949	11.5816	14.8769	14.0907	13.8932	13.3903	9.76847	9.76839	17.2997	12.3229	12.8282	14.1643	8.88113	13.0933	11.5044	12.0259	12.1337	8.9501	8.88117	10.8671	10.7854	9.46089	15.1796	10.1932	9.65207	139267
80165	GDM	23	1	0	1	45.24	31	1	95	38.9	9.12469	157	66	58	167	56.58	4.46	13.0317	11.875	12.4098	11.4644	10.0544	8.72106	12.4053	10.844	14.5126	13.9842	13.6736	13.6262	9.49475	8.85408	17.0632	12.2375	11.742	13.6908	9.23237	12.7871	11.6995	12.0798	11.8145	8.31609	8.18245	11.1711	9.81355	9.45555	15.3702	10.2246	10.244	144652
80183	No_GDM	28	0	0	1	31.22	32	1	79	18.7	3.64765	229	121	51	286	54.72	4.15	13.8054	12.0132	13.9303	11.5725	10.02	8.00382	12.3897	11.5707	14.4224	13.656	13.8576	13.0703	9.25667	9.33927	17.0295	12.3549	11.6588	12.8585	7.3107	12.7913	11.7938	12.2428	11.8156	8.5147	9.20784	10.3809	9.10541	8.40937	15.4063	9.94968	10.6779	110223
80203	GDM	31	1	1	2	36.98	26	1	97	30.5	7.30494	177	90	36	257	85.8	5.36	14.3304	12.87	13.0604	12.117	10.416	9.42941	13.1885	11.1061	14.5447	15.455	13.6032	13.6672	9.63431	9.63623	17.4928	15.522	11.6467	13.6463	10.0519	13.4628	13.2993	13.3176	12.1906	7.94784	9.92183	11.1826	10.9131	9.97597	16.4788	10.2292	11.671	148265
80219	GDM	24	1	0	1	35.6	29	1	103	42.2	10.7324	361	244	56	303	139.96	6.04	15.1786	12.5915	12.481	12.4007	10.6117	9.90645	13.2929	12.053	14.1656	15.3212	12.3973	13.5131	9.83038	9.91594	17.4171	15.4404	11.2554	12.2705	9.28393	13.432	12.4553	12.0506	11.97	7.5792	9.62683	10.2524	10.7248	10.1818	15.7635	10.427	11.1998	164879
80242	GDM	25	1	1	1	35.7	24	1	93	33.3	7.64667	189	66	47	381	65.01	4.67	14.8796	12.4262	12.2064	11.7256	10.3674	9.65879	12.4868	10.6977	14.513	14.069	13.8143	13.6509	9.804	9.80396	17.2182	12.5656	11.7878	13.4112	8.96557	12.8658	12.0247	12.5333	12.1899	8.96559	8.96551	10.6704	10.7154	9.18881	15.2335	10.0431	10.3256	100799
80288	GDM	32	1	0	2	38.28	31	1	86	25.7	5.45728	148	64	50	170	55.11	3.14	15.1784	12.4248	12.3097	12.1403	10.9859	9.85833	13.061	10.7762	14.7471	14.0861	13.4961	13.5918	8.72991	9.47007	17.0612	12.4494	11.136	13.1726	7.0252	13.1701	12.0872	12.5605	12.2186	8.971	8.41137	11.1522	10.6298	9.62783	15.7512	10.1161	10.9954	147970
80337	No_GDM	24	0	0	1	35.39	33	1	78	7.6	1.4637	175	87	71	86	58.58	1.76	15.3887	12.0382	12.8857	11.9105	11.1396	9.57564	13.1348	11.5482	13.9315	13.7035	11.5828	12.3934	9.94329	9.94308	16.8082	12.5858	10.4541	12.3129	9.17012	13.0671	11.7905	12.3822	12.3389	9.41519	9.32421	10.6105	10.5838	9.61011	15.2053	10.3906	10.6742	119540
80359	No_GDM	29	0	1	1	41.03	30	1	93	43.4	9.96593	149	69	44	182	61.74	5.34	15.2616	12.3181	12.6917	11.2836	10.6167	9.05552	12.4138	11.2321	14.0694	13.8325	12.0581	13.4843	9.218	9.91256	16.9628	12.1501	11.962	13.0422	7.89171	13.2304	11.5687	12.9884	12.1027	9.4411	8.30835	10.3654	10.9319	10.0064	15.3121	10.114	10.1915	153672
80513	No_GDM	33	0	1	2	33.49	33	1	80	8	1.58025	177	88	62	136	47.13	1.9	15.4272	12.0899	12.2075	11.8447	10.4185	8.47282	12.9584	11.3292	14.6288	13.6941	13.4642	13.3831	8.91457	10.1027	17.0284	14.5103	11.8665	12.737	8.76017	13.2656	11.7808	11.5788	12.0167	8.35495	8.47267	9.85898	10.2644	9.4535	15.3178	10.6822	10.4802	133378
80521	GDM	26	1	0	1	25.65	37	1	85	10.9	2.28765	242	112	96	170	53.35	2.43	13.3432	10.5113	11.3137	11.5634	10.3545	8.44493	13.096	11.9588	13.9142	13.4118	11.5475	14.413	9.17895	9.76671	17.0062	13.8331	9.25588	11.2483	8.14897	11.4956	12.6256	10.1344	11.0607	8.15135	8.85027	9.54347	10.0785	12.4058	15.3387	10.1795	9.39234	104274
80566	No_GDM	27	0	0	1	33.98	39	1	90	20.4	4.53333	178	73	74	155	64.81	3.84	15.7212	12.155	14.1006	12.1339	10.9972	8.3904	12.6203	12.0094	14.3743	14.2198	12.7018	12.8924	9.69162	9.9171	17.0347	12.7394	11.3282	13.0164	9.41541	13.3671	12.1593	12.3032	12.3353	8.96334	8.80901	10.8461	10.1086	9.75834	15.3851	10.5727	10.7786	157909
80597	No_GDM	23	0	1	1	42.05	32	1	108	57.2	15.2533	156	73	51	159	61.3	6.29	15.6475	12.7104	11.8759	12.077	10.2527	8.96489	12.9683	10.4522	14.0977	14.0625	13.4654	12.9991	9.23676	10.1042	17.2651	11.8635	11.1689	12.0949	7.98396	13.5802	12.1844	12.6723	12.1934	8.49481	8.96484	10.397	10.6111	9.08263	15.2446	9.97636	9.95315	119301
80634	GDM	27	1	0	1	33.08	34	1	89	26.6	5.84543	217	91	84	212	92.84	3.17	16.2491	12.4845	13.2938	12.0784	11.1223	8.85362	13.1643	11.6391	14.6093	13.888	12.6803	12.4689	9.54667	10.8685	17.2824	11.6087	12.7538	14.6654	7.97812	13.1144	13.0435	12.8654	12.4598	8.31459	9.70085	10.6314	10.5276	9.50414	15.7407	10.4795	11.2341	168569
80652	No_GDM	25	0	1	1	35.2	25	1	83	14.1	2.88963	193	108	66	96	89.79	2.23	16.058	12.1392	12.8393	11.7123	9.74299	8.35669	12.7556	11.4233	14.1601	14.1062	13.5747	12.9578	9.37837	10.6366	16.8845	12.5133	10.8507	11.5531	9.92064	12.8097	11.9556	11.9278	12.3558	8.2388	9.04986	10.6021	10.3492	9.15482	14.9644	10.364	9.82268	122075
80815	GDM	33	1	1	2	34.14	28	1	95	32.2	7.55309	186	107	47	158	50.28	4	14.3795	10.1614	10.9725	11.4859	10.1286	7.03765	13.3493	11.4943	15.1805	13.5057	13.763	14.0343	9.10815	10.2957	16.9118	13.6796	10.3933	13.1505	8.13322	11.4227	12.5354	10.3334	10.1195	8.77218	9.03001	10.7095	9.94502	12.5815	15.3174	11.0327	9.1971	81086.3
80870	GDM	28	1	0	1	32.37	32	1	88	34.3	7.45284	233	111	50	358	153.32	6.71	14.4664	10.1459	11.7508	11.3963	10.2656	9.07413	13.6474	11.4067	14.5541	13.8636	13.1586	14.7772	8.78651	10.5596	16.999	13.7421	10.2136	12.1634	8.63195	12.0886	12.5228	10.5013	10.1911	7.84206	9.07423	9.36184	9.7463	12.614	15.0066	10.5595	9.6804	78631.8
80891	No_GDM	30	0	1	2	29.91	29	1	76	9.2	1.72642	153	70	63	101	35.32	1.58	12.4926	10.3622	11.9252	11.4936	9.96798	8.10474	13.8322	11.6569	14.4236	13.961	12.4153	13.7128	9.12639	9.96797	16.8767	13.8058	11.0949	13.3371	8.57132	11.6813	12.3451	10.0972	10.1714	8.10474	9.04302	10.0818	9.30691	12.1748	15.3278	10.9314	9.85666	108909
80986	GDM	34	1	1	2	33.98	33	1	85	10.5	2.2037	141	70	52	97	28.68	1.65	15.0374	10.4623	13.0199	11.416	10.5586	8.36151	13.6819	11.3709	15.3516	14.0938	15.1001	14.1398	9.05191	10.7593	16.751	14.3543	11.056	13.3116	7.54314	12.3363	12.7562	10.7317	10.4655	6.05887	8.62375	9.90901	9.645	12.4607	15.6501	11.0424	10.2484	110818
81111	No_GDM	32	0	0	2	39.54	30	1	88	39.7	8.62617	270	141	86	215	73.81	4.4	12.1945	12.3851	12.4228	11.7724	10.4162	8.92921	12.829	11.7074	14.1709	13.7732	12.3636	13.2772	9.89264	8.98349	17.0421	12.554	11.0257	13.6281	7.70539	12.9562	11.9652	11.8969	11.9182	8.7399	9.08821	10.1525	10.7714	9.32309	15.5611	10.579	10.1759	168680
81124	GDM	35	1	1	2	32.61	33	1	89	20.5	4.50494	301	176	66	296	77.36	3.45	16.6404	12.3371	12.5615	11.9932	10.6602	8.30895	12.8745	10.4873	13.9139	13.6424	12.9209	12.4238	9.27378	10.8636	17.2005	12.4798	12.0583	13.4927	9.44819	13.2264	12.3766	11.9298	12.6917	8.62722	8.53188	10.7619	10.0944	9.32037	15.2956	10.4633	9.74317	123800
81218	No_GDM	26	0	0	1	30.29	38	1	92	11.7	2.65778	272	122	107	215	87.62	2.34	15.0682	10.6059	12.5281	11.1526	10.9279	8.65703	13.7357	11.6336	13.9194	13.8872	12.0647	15.0574	9.35018	10.6876	16.7722	13.8247	9.62211	12.1686	8.21538	10.8435	13.1605	10.3504	10.2787	7.49387	9.43988	8.39645	9.62342	12.4497	15.7055	10.2955	9.64561	78335.9
81315	GDM	29	1	1	1	36.4	30	1										14.6365	11.9698	12.5648	11.6122	10.3835	8.65348	13.0976	11.3613	14.515	13.985	13.6175	13.7845	9.24641	9.94712	16.9975	13.7928	11.609	13.2096	8.83835	12.6962	12.2083	11.8115	11.6453	8.09522	8.91859	10.3162	10.1555	11.4593	15.4672	10.5016	10.1027	116752
[truncated: 98 more columns]
