# Supplementary material for: Metabolites Involved in Purine Degradation, Insulin Resistance, and Fatty Acid Oxidation are Associated with Prediction of Gestational Diabetes in Plasma
Source: Metabolomics. Author manuscript; Available in PMC 2022 Nov 27. (PMC8741304; doi:10.1007/s11306-021-01857-5)
Supplement: 1760541_Sup_file-3 [file NIHMS1760541-supplement-1760541_Sup_file-3.xlsx]

## Sheet: Project
		Project Identifier	Project ID (will be added)
* = Required fields		Project Title*	Metabolites Involved in Purine Degradation, Insulin Resistance, and Fatty Acid Oxidation, Are Associated with Prediction of Gestational Diabetes in Plasma
		Project Type	Ancillary analysis of RCT
		Project Summary	Gestational diabetes mellitus (GDM) significantly increases maternal and fetal health risks, but factors predictive of GDM are poorly understood. Plasma metabolomics analyses were conducted in early pregnancy to identify potential biomarkers for early prediction of Gestational Diabetes Mellitus (GDM). Sixty-eight pregnant women with overweight/obesity from a clinical trial of a lifestyle interven…
		Institute*	California Polytechnic State University, San Luis Obispo	Choose from dropdown list or type a new institute name
		Department*	Food Science and Nutrition
		Laboratory	Cal Poly Metabolomics Service Center
		Funding source	California State University Agricultural Research Institute 18-03-011, NHLBI; HL114377,
		Principal Investigator Last Name*	La Frano
		Principal Investigator First Name*	Michael
		Address*	Attn: Dr. Michael La Frano Bldg 11 Room 239 Cal Poly State University 1 Grand Avenue San Luis Obispo, CA 93407
		Email*	mlafrano@calpoly.edu
		Phone	(805) 756 6233

## Sheet: Study
		Study Identifier	Study ID (will be added)
* = Required fields		Study Title*	Metabolites Involved in Purine Degradation, Insulin Resistance, and Fatty Acid Oxidation, Are Associated with Prediction of Gestational Diabetes in Plasma
		Study type* (timecourse,drug dosage,etc.)	Case-control
		Study Summary (Description/Design)*	Gestational diabetes mellitus (GDM) significantly increases maternal and fetal health risks, but factors predictive of GDM are poorly understood. Plasma metabolomics analyses were conducted in early pregnancy to identify potential biomarkers for early prediction of Gestational Diabetes Mellitus (GDM). Sixty-eight pregnant women with overweight/obesity from a clinical trial of a lifestyle interven…
		Institute*	California Polytechnic State University, San Luis Obispo	Choose from dropdown list or type a new institute name
		Department*	Food Science and Nutrition
		Laboratory	Cal Poly Metabolomics Service Center
		Study contact person: Last Name*	La Frano
		Study contact person: First Name*	Michael
		Address*	Attn: Dr. Michael La Frano Bldg 11 Room 239 Cal Poly State University 1 Grand Avenue San Luis Obispo, CA 93407
		Email*	mlafrano@calpoly.edu
		Phone	(805) 756 6233
		Submission Date (MM-DD-YYYY)*	10-13-2021
		Number of Groups	2
		Total Number of subjects/patients/samples	68
		Study Comments	This was a secondary analysis using samples from the Healthy Beginnings/Comienzos Saludables Study, a randomized clinical trial (RCT) that is part of the Lifestyle Interventions for Expectant Moms (LIFE-Moms) Consortium. https://doi.org/10.1186/s13063-021-05204-w

## Sheet: Study Design
Use a separate column for each factor	Subject identifier (if any)	Sample Identifier	Sample Identifier	Sample Identifier	Sample Identifier	Factor1	Factor2	Factor3	Factor4
	Subject ID	Sample ID	Lipidomics sample ID	Metabolomics sample ID	Aminomics sample ID	Species	Case-Control	Time	Treatment (1=control, 2=treatment)
	10019	B66	20190801 SURP GDM LIPIDOMICS Brown 66	20190729 SURP GDM METABOLOMICS Brown 66	20190801 SURP GDM AMINOMICS Brown 66	Human	GDM	1st Trimester	1
	10026	B29	20190801 SURP GDM LIPIDOMICS Brown 29	20190729 SURP GDM METABOLOMICS Brown 29	20190801 SURP GDM AMINOMICS Brown 29	Human	No_GDM	1st Trimester	1
	10035	B51	20190801 SURP GDM LIPIDOMICS Brown 51	20190729 SURP GDM METABOLOMICS Brown 51	20190801 SURP GDM AMINOMICS Brown 51	Human	No_GDM	1st Trimester	2
	10042	B65	20190801 SURP GDM LIPIDOMICS Brown 65	20190729 SURP GDM METABOLOMICS Brown 65	20190801 SURP GDM AMINOMICS Brown 65	Human	No_GDM	1st Trimester	1
	10074	B25-REPAVG	20190801 SURP GDM LIPIDOMICS Brown 25 -REPAVG	20190729 SURP GDM METABOLOMICS Brown 25 -REPAVG	20190801 SURP GDM AMINOMICS Brown 25 -REPAVG	Human	GDM	1st Trimester	2
	10116	B36	20190801 SURP GDM LIPIDOMICS Brown 36	20190729 SURP GDM METABOLOMICS Brown 36	20190801 SURP GDM AMINOMICS Brown 36	Human	No_GDM	1st Trimester	2
	10137	B73	20190801 SURP GDM LIPIDOMICS Brown 73	20190729 SURP GDM METABOLOMICS Brown 73	20190801 SURP GDM AMINOMICS Brown 73	Human	No_GDM	1st Trimester	2
	10163	B40-REPAVG	20190801 SURP GDM LIPIDOMICS Brown 40 -REPAVG	20190729 SURP GDM METABOLOMICS Brown 40 -REPAVG	20190801 SURP GDM AMINOMICS Brown 40 -REPAVG	Human	GDM	1st Trimester	2
	10171	B26	20190801 SURP GDM LIPIDOMICS Brown 26	20190729 SURP GDM METABOLOMICS Brown 26	20190801 SURP GDM AMINOMICS Brown 26	Human	No_GDM	1st Trimester	1
	10214	B60	20190801 SURP GDM LIPIDOMICS Brown 60	20190729 SURP GDM METABOLOMICS Brown 60	20190801 SURP GDM AMINOMICS Brown 60	Human	No_GDM	1st Trimester	1
	10279	B44	20190801 SURP GDM LIPIDOMICS Brown 44	20190729 SURP GDM METABOLOMICS Brown 44	20190801 SURP GDM AMINOMICS Brown 44	Human	GDM	1st Trimester	2
	10280	B54	20190801 SURP GDM LIPIDOMICS Brown 54	20190729 SURP GDM METABOLOMICS Brown 54	20190801 SURP GDM AMINOMICS Brown 54	Human	GDM	1st Trimester	1
	10298	B69	20190801 SURP GDM LIPIDOMICS Brown 69	20190729 SURP GDM METABOLOMICS Brown 69	20190801 SURP GDM AMINOMICS Brown 69	Human	No_GDM	1st Trimester	2
	10312	B74	20190801 SURP GDM LIPIDOMICS Brown 74	20190729 SURP GDM METABOLOMICS Brown 74	20190801 SURP GDM AMINOMICS Brown 74	Human	No_GDM	1st Trimester	1
	10383	B12-REPAVG	20190801 SURP GDM LIPIDOMICS Brown 12 -REPAVG	20190729 SURP GDM METABOLOMICS Brown 12 -REPAVG	20190801 SURP GDM AMINOMICS Brown 12 -REPAVG	Human	GDM	1st Trimester	1
	10396	B13	20190801 SURP GDM LIPIDOMICS Brown 13	20190729 SURP GDM METABOLOMICS Brown 13	20190801 SURP GDM AMINOMICS Brown 13	Human	No_GDM	1st Trimester	1
	10429	B5	20190801 SURP GDM LIPIDOMICS Brown 5	20190729 SURP GDM METABOLOMICS Brown 5	20190801 SURP GDM AMINOMICS Brown 5	Human	No_GDM	1st Trimester	2
	10438	B56	20190801 SURP GDM LIPIDOMICS Brown 56	20190729 SURP GDM METABOLOMICS Brown 56	20190801 SURP GDM AMINOMICS Brown 56	Human	GDM	1st Trimester	2
	10440	B42	20190801 SURP GDM LIPIDOMICS Brown 42	20190729 SURP GDM METABOLOMICS Brown 42	20190801 SURP GDM AMINOMICS Brown 42	Human	GDM	1st Trimester	1
	10493	B50	20190801 SURP GDM LIPIDOMICS Brown 50	20190729 SURP GDM METABOLOMICS Brown 50	20190801 SURP GDM AMINOMICS Brown 50	Human	No_GDM	1st Trimester	1
	10543	B45	20190801 SURP GDM LIPIDOMICS Brown 45	20190729 SURP GDM METABOLOMICS Brown 45	20190801 SURP GDM AMINOMICS Brown 45	Human	No_GDM	1st Trimester	2
	10589	B70	20190801 SURP GDM LIPIDOMICS Brown 70	20190729 SURP GDM METABOLOMICS Brown 70	20190801 SURP GDM AMINOMICS Brown 70	Human	No_GDM	1st Trimester	1
	10625	B67	20190801 SURP GDM LIPIDOMICS Brown 67	20190729 SURP GDM METABOLOMICS Brown 67	20190801 SURP GDM AMINOMICS Brown 67	Human	No_GDM	1st Trimester	2
	10656	B8	20190801 SURP GDM LIPIDOMICS Brown 8	20190729 SURP GDM METABOLOMICS Brown 8	20190801 SURP GDM AMINOMICS Brown 8	Human	GDM	1st Trimester	1
	10706	B2	20190801 SURP GDM LIPIDOMICS Brown 2	20190729 SURP GDM METABOLOMICS Brown 2	20190801 SURP GDM AMINOMICS Brown 2	Human	No_GDM	1st Trimester	1
	10747	B24	20190801 SURP GDM LIPIDOMICS Brown 24	20190729 SURP GDM METABOLOMICS Brown 24	20190801 SURP GDM AMINOMICS Brown 24	Human	GDM	1st Trimester	1
	10768	B41	20190801 SURP GDM LIPIDOMICS Brown 41	20190729 SURP GDM METABOLOMICS Brown 41	20190801 SURP GDM AMINOMICS Brown 41	Human	No_GDM	1st Trimester	2
	10799	B53	20190801 SURP GDM LIPIDOMICS Brown 53	20190729 SURP GDM METABOLOMICS Brown 53	20190801 SURP GDM AMINOMICS Brown 53	Human	GDM	1st Trimester	2
	10845	B55	20190801 SURP GDM LIPIDOMICS Brown 55	20190729 SURP GDM METABOLOMICS Brown 55	20190801 SURP GDM AMINOMICS Brown 55	Human	No_GDM	1st Trimester	2
	10866	B62	20190801 SURP GDM LIPIDOMICS Brown 62	20190729 SURP GDM METABOLOMICS Brown 62	20190801 SURP GDM AMINOMICS Brown 62	Human	GDM	1st Trimester	2
	10878	B39	20190801 SURP GDM LIPIDOMICS Brown 39	20190729 SURP GDM METABOLOMICS Brown 39	20190801 SURP GDM AMINOMICS Brown 39	Human	GDM	1st Trimester	1
	10976	B23	20190801 SURP GDM LIPIDOMICS Brown 23	20190729 SURP GDM METABOLOMICS Brown 23	20190801 SURP GDM AMINOMICS Brown 23	Human	GDM	1st Trimester	2
	10982	B47	20190801 SURP GDM LIPIDOMICS Brown 47	20190729 SURP GDM METABOLOMICS Brown 47	20190801 SURP GDM AMINOMICS Brown 47	Human	GDM	1st Trimester	2
	11027	B21	20190801 SURP GDM LIPIDOMICS Brown 21	20190729 SURP GDM METABOLOMICS Brown 21	20190801 SURP GDM AMINOMICS Brown 21	Human	No_GDM	1st Trimester	1
	11062	B16	20190801 SURP GDM LIPIDOMICS Brown 16	20190729 SURP GDM METABOLOMICS Brown 16	20190801 SURP GDM AMINOMICS Brown 16	Human	No_GDM	1st Trimester	2
	11070	B4	20190801 SURP GDM LIPIDOMICS Brown 4	20190729 SURP GDM METABOLOMICS Brown 4	20190801 SURP GDM AMINOMICS Brown 4	Human	GDM	1st Trimester	1
	11089	B57	20190801 SURP GDM LIPIDOMICS Brown 57	20190729 SURP GDM METABOLOMICS Brown 57	20190801 SURP GDM AMINOMICS Brown 57	Human	GDM	1st Trimester	1
	11101	B34	20190801 SURP GDM LIPIDOMICS Brown 34	20190729 SURP GDM METABOLOMICS Brown 34	20190801 SURP GDM AMINOMICS Brown 34	Human	No_GDM	1st Trimester	2
	11193	B7	20190801 SURP GDM LIPIDOMICS Brown 7	20190729 SURP GDM METABOLOMICS Brown 7	20190801 SURP GDM AMINOMICS Brown 7	Human	GDM	1st Trimester	2
	11210	B49	20190801 SURP GDM LIPIDOMICS Brown 49	20190729 SURP GDM METABOLOMICS Brown 49	20190801 SURP GDM AMINOMICS Brown 49	Human	GDM	1st Trimester	2
	11275	B33	20190801 SURP GDM LIPIDOMICS Brown 33	20190729 SURP GDM METABOLOMICS Brown 33	20190801 SURP GDM AMINOMICS Brown 33	Human	GDM	1st Trimester	1
	11321	B18	20190801 SURP GDM LIPIDOMICS Brown 18	20190729 SURP GDM METABOLOMICS Brown 18	20190801 SURP GDM AMINOMICS Brown 18	Human	GDM	1st Trimester	2
	80022	C41	20190801 SURP GDM LIPIDOMICS CP 41	20190729 SURP GDM METABOLOMICS CP 42	20190801 SURP GDM AMINOMICS CP 43	Human	GDM	1st Trimester	2
	80080	C1-REPAVG	20190801 SURP GDM LIPIDOMICS CP 1 -REPAVG	20190729 SURP GDM METABOLOMICS CP 1 -REPAVG	20190801 SURP GDM AMINOMICS CP 1 -REPAVG	Human	No_GDM	1st Trimester	2
	80098	C10	20190801 SURP GDM LIPIDOMICS CP 10	20190729 SURP GDM METABOLOMICS CP 10	20190801 SURP GDM AMINOMICS CP 10	Human	No_GDM	1st Trimester	2
	80149	C19	20190801 SURP GDM LIPIDOMICS CP 19	20190729 SURP GDM METABOLOMICS CP 19	20190801 SURP GDM AMINOMICS CP 19	Human	No_GDM	1st Trimester	2
	80165	C28	20190801 SURP GDM LIPIDOMICS CP 28	20190729 SURP GDM METABOLOMICS CP 28	20190801 SURP GDM AMINOMICS CP 28	Human	GDM	1st Trimester	1
	80183	C29	20190801 SURP GDM LIPIDOMICS CP 29	20190729 SURP GDM METABOLOMICS CP 29	20190801 SURP GDM AMINOMICS CP 29	Human	No_GDM	1st Trimester	1
	80203	C2	20190801 SURP GDM LIPIDOMICS CP 2	20190729 SURP GDM METABOLOMICS CP 2	20190801 SURP GDM AMINOMICS CP 2	Human	GDM	1st Trimester	2
	80219	C4	20190801 SURP GDM LIPIDOMICS CP 4	20190729 SURP GDM METABOLOMICS CP 4	20190801 SURP GDM AMINOMICS CP 4	Human	GDM	1st Trimester	1
	80242	C12	20190801 SURP GDM LIPIDOMICS CP 12	20190729 SURP GDM METABOLOMICS CP 12	20190801 SURP GDM AMINOMICS CP 12	Human	GDM	1st Trimester	1
	80288	C24	20190801 SURP GDM LIPIDOMICS CP 24	20190729 SURP GDM METABOLOMICS CP 24	20190801 SURP GDM AMINOMICS CP 24	Human	GDM	1st Trimester	2
	80337	C20	20190801 SURP GDM LIPIDOMICS CP 20	20190729 SURP GDM METABOLOMICS CP 20	20190801 SURP GDM AMINOMICS CP 20	Human	No_GDM	1st Trimester	1
	80359	C13	20190801 SURP GDM LIPIDOMICS CP 13	20190729 SURP GDM METABOLOMICS CP 13	20190801 SURP GDM AMINOMICS CP 13	Human	No_GDM	1st Trimester	1
	80513	C5	20190801 SURP GDM LIPIDOMICS CP 5	20190729 SURP GDM METABOLOMICS CP 5	20190801 SURP GDM AMINOMICS CP 5	Human	No_GDM	1st Trimester	2
	80521	C39	20190801 SURP GDM LIPIDOMICS CP 39	20190729 SURP GDM METABOLOMICS CP 39	20190801 SURP GDM AMINOMICS CP 39	Human	GDM	1st Trimester	1
	80566	C21	20190801 SURP GDM LIPIDOMICS CP 21	20190729 SURP GDM METABOLOMICS CP 21	20190801 SURP GDM AMINOMICS CP 21	Human	No_GDM	1st Trimester	1
	80597	C11	20190801 SURP GDM LIPIDOMICS CP 11	20190729 SURP GDM METABOLOMICS CP 11	20190801 SURP GDM AMINOMICS CP 11	Human	No_GDM	1st Trimester	1
	80634	C17	20190801 SURP GDM LIPIDOMICS CP 17	20190729 SURP GDM METABOLOMICS CP 17	20190801 SURP GDM AMINOMICS CP 17	Human	GDM	1st Trimester	1
	80652	C18	20190801 SURP GDM LIPIDOMICS CP 18	20190729 SURP GDM METABOLOMICS CP 18	20190801 SURP GDM AMINOMICS CP 18	Human	No_GDM	1st Trimester	1
	80815	C32	20190801 SURP GDM LIPIDOMICS CP 32	20190729 SURP GDM METABOLOMICS CP 32	20190801 SURP GDM AMINOMICS CP 32	Human	GDM	1st Trimester	2
	80870	C31	20190801 SURP GDM LIPIDOMICS CP 31	20190729 SURP GDM METABOLOMICS CP 31	20190801 SURP GDM AMINOMICS CP 31	Human	GDM	1st Trimester	1
	80891	C43	20190801 SURP GDM LIPIDOMICS CP 43	20190729 SURP GDM METABOLOMICS CP 43	20190801 SURP GDM AMINOMICS CP 43	Human	No_GDM	1st Trimester	2
	80986	C35	20190801 SURP GDM LIPIDOMICS CP 35	20190729 SURP GDM METABOLOMICS CP 35	20190801 SURP GDM AMINOMICS CP 35	Human	GDM	1st Trimester	2
	81111	C23-REP AVG	20190801 SURP GDM LIPIDOMICS CP 23 -REP AVG	20190729 SURP GDM METABOLOMICS CP 23 -REP AVG	20190801 SURP GDM AMINOMICS CP 23 -REP AVG	Human	No_GDM	1st Trimester	2
	81124	C14	20190801 SURP GDM LIPIDOMICS CP 14	20190729 SURP GDM METABOLOMICS CP 14	20190801 SURP GDM AMINOMICS CP 14	Human	GDM	1st Trimester	2
	81218	C40	20190801 SURP GDM LIPIDOMICS CP 40	20190729 SURP GDM METABOLOMICS CP 40	20190801 SURP GDM AMINOMICS CP 40	Human	No_GDM	1st Trimester	1
	81315	C30	20190801 SURP GDM LIPIDOMICS CP 30	20190729 SURP GDM METABOLOMICS CP 30	20190801 SURP GDM AMINOMICS CP 30	Human	GDM	1st Trimester	1

## Sheet: Subjects
		Subject Identifier	Subject ID (will be added)
* = Required fields		Subject Type (Human, Aminal, Plant, Cells)*	Human
		Subject Species*	Homo sapiens	Choose from dropdown list or type a new species name
		Taxonomy ID
		Genotype/Strain
		Age or Age Range
		Weight or Weight range
		Height or Height range
		Gender	Female
		HUMAN:Race
		HUMAN:Ethnicity
		HUMAN:Trial Type
		HUMAN:Lifestyle Factors
		HUMAN:Medications
		HUMAN:Prescription/OTC
		HUMAN:Smoking Status
		HUMAN:Alcohol/Drug Use
		HUMAN:Nutrition
		HUMAN:Inclusion Criteria
		HUMAN:Exclusion Criteria
		ANIMAL:Animal Supplier
		ANIMAL:Housing
		ANIMAL:Light cycle
		ANIMAL:Feed
		ANIMAL:Water
		ANIMAL:Inclusion Criteria
		CELL:Biosource or Supplier
		CELL:Strain Details
		CELL:Primary or immortalized
		CELL:Passage number
		CELL:Cell counts
		Subject Comments
		Subject Filename

## Sheet: Treatments
		Treatment Type Identifier	Treatment Type ID (will be added)
		Treatment Summary	This was a secondary analysis using samples from the Healthy Beginnings/Comienzos Saludables Study, a randomized clinical trial (RCT) that is part of the Lifestyle Interventions for Expectant Moms (LIFE-Moms) Consortium (Phelan et al., 2018). This RCT focused on the outcomes of behavior lifestyle change on weight gain during gestation. Samples were acquired from two study sites: California Polyte…
		Treatment Protocol ID
		Treatment Protocol Filename	La Frano Treatment Protocol v1
		Treatment Protocol Comments
		Treatment (Abiotic, Biotic, Intervention)
		Treatment Compound
		Treatment Route
		Treatment Dose
		Treatment Dose Volume
		Treatment Dose Duration
		Treatment Vehicle
		ANIMAL:Veterinary Treatments
		ANIMAL:Anesthesia
		ANIMAL:Acclimation Duration
		ANIMAL:Fasting
		ANIMAL:EndPoints Euthanasia
		ANIMAL:EndPoints Tissue Collection List
		ANIMAL:EndPoints Tissue Processing Method
		ANIMAL:EndPoints Clinical Signs
		HUMAN:Fasting
		HUMAN:EndPoints Clinical Signs
		CELL:Storage
		CELL:Growth Container
		CELL:Growth Configuration
		CELL:Growth Rate
		CELL:Percent confluence
		CELL:Inoculation Procedure
		CELL:Media
		CELL:Time since last media change
		CELL:Environmental Conditions
		CELL:Harvesting
		PLANT:Growth Support
		PLANT:Growth Location
		PLANT:Plot Design
		PLANT:Light Period
		PLANT:Humidity
		PLANT:Temperature
		PLANT:Watering Regime
		PLANT:Nutritional Regime
		PLANT:Date of Plant Establishment
		PLANT:Harvest Date
		PLANT:Growth Stage
		PLANT:Metabolism Quenching Method
		PLANT:Harvest Method
		PLANT:Storage

## Sheet: Collection
		Collection Identifier	Collection ID (will be added)
		Collection Summary	Blood samples (plasma) were collected from participants with GDM and non-GDM affected pregnancies during 10-16 weeks gestation (GDM for GDM cases and Non-GDM for control cases).
		Collection Protocol ID
		Collection Protocol Filename	La Frano Treatment Protocol v1.pdf
		Collection Protocol Comments
		Sample Type (Blood, Urine, Saliva, Tissue, Cell, other)*	Blood
		Collection Method
		Collection Location
		Collection Frequency
		Collection Duration
		Time of Collection (Relative to dose)
		Volume/Amount Collected
		Storage Conditions
		Collection Vials
		Storage Vials
		Collection Tube Temp
		Additives
		BLOOD Serum or Plasma	Plasma
		TISSUE/CELL Identification
		TISSUE/CELL Quantity Taken

## Sheet: SamplePrep
		Sample Prep Identifier	Sample Prep ID (will be added)
		Sample Prep Summary	1. 25 µL of plasma were added to 1.5 mL tubes before the addition of 10 µL of 1 µM internal standard solution, followed by 750 µL chilled methanol. 2. Samples were vortexed 30 seconds prior to being centrifuged at 15,000 x G for 10 min. 3. The supernatant was transferred to 1.5 mL high performance liquid chromatography (HPLC) amber glass vials, dried by centrifugal vacuum evaporation, and reconst…
		Sample Prep Protocol ID
		Sample Prep Protocol Filename	La Frano Lab Methods Doc v8.pdf
		Sample Prep Protocol Comments
		Processing Method (Lyophilization, Homogenization, Lysis, etc)
		Processing Storage conditions
		Extraction Method
		Extract Concentration/Dilution
		Extract Enrichment (SPE, Desalting, etc)
		Extract Cleanup
		Extract Storage
		Sample Resuspension
		Sample Derivatization
		Sample Spiking (Internal Standards, Retention Standards, etc)
		Organ
		Organ Specification
		Cell Type
		Subcellular Location

## Sheet: Chromatography
		Chromatography Identifier	Chromatography ID (will be added)
		Chromatography Summary
		Submitter's Methods File ID
		Protocol/methods Filename	La Frano Lab Methods Doc v8.pdf
		Chromatography Comments
		Instrument Name	Waters Acquity I-Class UPLC
		Column Name	Primary metabolomics: 150 X 2.0 mm Luna NH2 column (Phenomenex, Torrance, CA) Aminomics: 150 × 2.1 mm Atlantis HILIC column (Waters) Lipidomics: 150 × 3.0 mm Prosphere HP C4 column (Grace, Columbia, MD, USA)
		Column Pressure
		Column Temperature	30°C
		Flow Gradient
		Flow Rate	0.3 ml/min
		Injection Temperature
		Internal Standard
		Internal Standard MT
		Retention Index
		Retention Time
		Sample Injection	5µl
		Sampling Cone
		Solvent A
		Solvent B
		Analytical Time
		Capillary Voltage
		Migration Time
		Oven Temperature
		Preconditioning
		Running Buffer
		Running Voltage
		Sheath Liquid
		Time Program
		Transferline Temperature
		Washing Buffer
		Weak Wash Solvent Name
		Weak Wash Volume
		Strong Wash Solvent Name
		Strong Wash Volume
		Target Sample Temperature
		Sample Loop Size
		Sample Syringe Size
		Randomization Order	Excel generated

## Sheet: Analysis
		Analysis Identifier	Analysis ID (will be added)
*: Required fields		Laboratory Name	Cal Poly Metabolomics Service Center
Notes:		Operator Name	Rob Fanter
Use a separate column		Analysis Type (MS or NMR)*	MS	Choose from dropdown list
for each analysis type		Instrument Name/Manufacturer*	API 4000 QTrap (Sciex, Framingham, MA)	Choose from dropdown list or type a new instrument name
(e.g. + and - ion mode)		Software/Version	Data acquisition: AB Sciex Analyst ; Data processing: AB Sciex MultiQuant version 3.0
		Detector Type	Quadropule ion trap (QTrap)
		Data acquisition method Filename	La Frano Lab Methods Doc v8.pdf
		Data processing method Filename	La Frano Lab Methods Doc v8.pdf
		Submitter's Analysis Protocol ID
		Submitter's Acquisition ID
		Instrument Parameters File(s) (filename or directory)
		Raw File(s) (filename or directory)
		Processed File(s) (filename or directory)
		Randomization Order	Excel generated
		Data Format	.mzml
		Acqusition Date
		Acqusition Time
		Analysis Comments

## Sheet: MS
		MS Identifier	MS ID (will be added)
*: Required fields		Analysis Identifier	Analysis ID (will be added)
Notes:		MS Instrument Type (QTOF,ion-trap,etc)*	Qtrap	Qtrap	Choose from dropdown list or type a new value
Use a separate column		MS Ionization Type (ESI,MALDI,etc)*	Electron Ionization (EI)	Electron Ionization (EI)	Choose from dropdown list or type a new value
for each analysis type		Ion Mode (POSITIVE or NEGATIVE)*	Positive: Lipidomics, Aminomics	Negative: Primary Metabolomics	Choose POSITIVE or NEGATIVE
(e.g. + and - ion mode)		Capillary Temperature
		Capillary Voltage
		Collision Energy
		Collision Gas
		Dry Gas Flow
		Dry Gas Temp
		Fragment Voltage
		Fragmentation Method
		Gas Pressure
		Helium Flow
		Ion Source Temperature
		Ion Spray Voltage
		Ionization
		Ionization Energy
		Ionization Potential
		Mass Accuracy
		Precursor Type
		Reagent Gas
		Source Temperature
		Spray Voltage
		Activation Parameter
		Activation Time
		Atom Gun Current
		Automatic Gain Control
		Bombardment
		CDL Side Octopoles Bias Voltage
		CDL Temperature
		Data Format
		Desolvation Gas Flow
		Desolvation Temperature
		Interface Voltage
		IT Side Octopoles Bias Voltage
		Laser
		Matrix
		Nebulizer
		Octpole Voltage
		Probe Tip
		Resolution Setting
		Sample Dripping
		Scan Range M/Z
		Scanning
		Scanning Cycle
		Scanning Range
		Skimmer Voltage
		Tube Lens Voltage

[truncated: 2 more sheets: NMR, Ontology]
